# Supplementary material for: X chromosome inactivation across primary human tissues is mostly complete, with significant implications for genetic and clinical studies
Source: BMC Genomics. 2025 Nov 24;26:1142. doi: 10.1186/s12864-025-12352-9 (PMC12751988; doi:10.1186/s12864-025-12352-9)
Supplement: Supplementary file 1 — Supplementary Material 1. [file 12864_2025_12352_MOESM1_ESM.xlsx]

## Sheet: Additional file 1
Additional file 1. Clinical characteristics.
Variable	Controls	Cases
Body Mass Index (kg/m2)	30.9 (7.2)*	29.7 (7.0)
Age (years)	52.6 (12.3)	59.2 (10.4)
Sex (% Female)	1	1
* Mean (Standard deviation)
