# Supplementary material for: X chromosome inactivation across primary human tissues is mostly complete, with significant implications for genetic and clinical studies
Source: BMC Genomics. 2025 Nov 24;26:1142. doi: 10.1186/s12864-025-12352-9 (PMC12751988; doi:10.1186/s12864-025-12352-9)
Supplement: Supplementary file 2 — Supplementary Material 2. [file 12864_2025_12352_MOESM2_ESM.txt]

#May 6, 2025
#Raw data for Figure 2
#Values represent the percentage of females in whom the gene has been inferred to have escaped X chromosome inactivation in the specified tissue
Chr	Pos	Gene	Adipose	Blood	Muscle
X	276322	PLCXD1	0.166666667	0.292682927	0.142857143
X	303346	GTPBP6	0.222222222	0.414634146	0.357142857
X	333933	PPP2R3B	0.166666667	0.195121951	0.404761905
X	624344	SHOX	0	0	0
X	1190490	CRLF2	0	0.083333333	0
X	1268793	CSF2RA	0.342857143	0.682926829	0.119047619
X	1336616	IL3RA	0.111111111	0.268292683	0.166666667
X	1386152	SLC25A6	0.5	0.783783784	0.405405405
X	1403139	ASMTL	0.277777778	0.365853659	0.214285714
X	1462581	P2RY8	0.111111111	0.731707317	0.071428571
X	1591604	AKAP17A	0.333333333	0.625	0.25
X	1615059	ASMT	0.05	0	0
X	2219506	DHRSX	0.472222222	0.487804878	0.317073171
X	2486414	ZBED1	0.5	0.55	0.3
X	2691187	CD99	0.5	0.536585366	0.333333333
X	2752040	XG	0.361111111	0.05	0.095238095
X	2828822	GYG2	0.823529412	0	0.243902439
X	2903972	ARSD	0.25	0.292682927	0.142857143
X	2934045	ARSL	0	0	0
X	3006546	ARSH	0	0	0
X	3041471	ARSF	0	0	0
X	3308565	MXRA5	0.212121212	0	0.162162162
X	3604340	PRKX	0.138888889	0.609756098	0.023809524
X	5840637	NLGN4X	0	0	0.047619048
X	6667865	PUDP	0.194444444	0.390243902	0.238095238
X	7147237	STS	0.277777778	0.146341463	0.261904762
X	7898247	PNPLA4	0.1875	0.081081081	0.078947368
X	8528874	ANOS1	0.142857143	0.029411765	0.12195122
X	8790795	FAM9A	0	0	NA
X	9024232	FAM9B	0	0	0
X	9463320	TBL1X	0.138888889	0.12195122	0.047619048
X	9725346	GPR143	0	0.102564103	0
X	9786429	SHROOM2	0.029411765	0.029411765	0
X	9967358	CLDN34	NA	NA	0
X	10015254	WWC3	0.027777778	0.097560976	0
X	10156975	CLCN4	0.055555556	0.024390244	0.071428571
X	10445310	MID1	0.083333333	0	0.047619048
X	11111301	HCCS	0.05	0.076923077	0
X	11117651	ARHGAP6	0.085714286	0.05	0.073170732
X	11293413	AMELX	0.033333333	0	0
X	11758159	MSL3	0.096774194	0.166666667	0.028571429
X	11822423	FRMPD4	0	0.025	0
X	12791355	PRPS2	0	0.048780488	0
X	12867072	TLR7	0	0	0.025641026
X	12906620	TLR8	0.088235294	0.2	0
X	12975110	TMSB4X	0.148148148	0.233333333	0.166666667
X	13035617	FAM9C	0	0	0
X	13318647	ATXN3L	NA	0	NA
X	13569601	EGFL6	0.15625	0	0
X	13653112	TCEANC	0.176470588	0.153846154	0.05
X	13689128	RAB9A	0.083333333	0.097560976	0.023809524
X	13712244	TRAPPC2	0.085714286	0.384615385	0.075
X	13734743	OFD1	0.088235294	0.315789474	0.1
X	13770939	GPM6B	0.055555556	0.225	0.095238095
X	14002474	GEMIN8	0.129032258	0.222222222	0.028571429
X	14529298	GLRA2	0	0	0.034482759
X	14690388	FANCB	0	0	0
X	14873421	MOSPD2	0	0.024390244	0.024390244
X	15235288	ASB9	0	0	0.05
X	15281697	ASB11	0.114285714	0	0.119047619
X	15319452	PIGA	0.03030303	0	0
X	15345596	VEGFD	0.057142857	0	0.071428571
X	15384799	PIR	0.228571429	0	0.097560976
X	15464246	BMX	0.055555556	0.025641026	0.075
X	15494566	ACE2	0.057142857	0.025641026	0
X	15627318	CLTRN	0.029411765	0.052631579	0.03125
X	15688830	CA5B	0.285714286	0.4	0.166666667
X	15790156	ZRSR2	0.257142857	0.5	0.073170732
X	15825806	AP1S2	0.205882353	0.289473684	0.179487179
X	16123565	GRPR	0	0	0
X	16167481	MAGEB17	0	0	0
X	16587999	CTPS2	0.111111111	0	0.023809524
X	16650158	S100G	0.041666667	0	0
X	16719612	SYAP1	0.277777778	0.317073171	0.142857143
X	16786432	TXLNG	0.428571429	0.4	0.292682927
X	16839283	RBBP7	0.361111111	0.365853659	0.285714286
X	16946658	REPS2	0.029411765	0	0
X	17375200	NHS	0.027777778	0.024390244	0.047619048
X	17737449	SCML1	0.029411765	0.027027027	0.076923077
X	17800049	RAI2	0.029411765	0	0.027027027
X	18162931	BEND2	0	0.055555556	0
X	18239313	SCML2	0	0.027027027	0
X	18425583	CDKL5	0.028571429	0.048780488	0.025641026
X	18639688	RS1	0	0	0
X	18675909	PPEF1	0	0	0
X	18892298	PHKA2	0	0.026315789	0
X	18989307	ADGRG2	0.027777778	0	0.024390244
X	19343893	PDHA1	0.03125	0	0.184210526
X	19360056	MAP3K15	0.088235294	0.024390244	0.153846154
X	19533977	SH3KBP1	0	0	0
X	19912860	BCLAF3	0.083333333	0.048780488	0.048780488
X	20006713	MAP7D2	0.034482759	0.027027027	0.029411765
X	20124525	EIF1AX	0.424242424	0.564102564	0.578947368
X	20149911	RPS6KA3	0.085714286	0.05	0.048780488
X	21372801	CNKSR2	0.057142857	0.048780488	0
X	21654690	KLHL34	0	0	0.066666667
X	21705978	SMPX	0.153846154	0	0.102564103
X	21839617	MBTPS2	0.03030303	0.051282051	0
X	21855987	YY2	0	0.034482759	0
X	21940709	SMS	0.029411765	0	0
X	22032325	PHEX	0	0.025	0
X	22272913	CBLL2	0	0	0
X	22999960	DDX53	0	0	0.045454545
X	23334849	PTCHD1	0	0	0
X	23664262	PRDX4	0	0.052631579	0
X	23701055	ACOT9	0.055555556	0.048780488	0.071428571
X	23783173	SAT1	0.086956522	0.068965517	0
X	23833353	APOO	0.060606061	0.054054054	0.055555556
X	23908006	CXorf58	0	0	0.032258065
X	23983716	KLHL15	0.032258065	0.058823529	0.028571429
X	24054946	EIF2S3	0.545454545	0.648648649	0.552631579
X	24149173	ZFX	0.529411765	0.666666667	0.675
X	24308210	SUPT20HL2	0	0	0
X	24360639	SUPT20HL1	0	0.125	0
X	24465244	PDK3	0.085714286	0.05	0.05
X	24558087	PCYT1B	0	0	0
X	24693873	POLA1	0.083333333	0.025	0.048780488
X	25003694	ARX	0	0	0
X	26138343	MAGEB18	NA	0	NA
X	26192440	MAGEB6	NA	0	NA
X	27460207	PPP4R3C	0	0	0
X	27590344	DCAF8L2	0	0	0
X	27807990	MAGEB10	0	0	NA
X	27977992	DCAF8L1	NA	0	0
X	28587446	IL1RAPL1	0.027777778	0	0.095238095
X	30215563	MAGEB2	0	0	0
X	30230657	MAGEB3	NA	0	0
X	30242000	MAGEB4	0	NA	NA
X	30243715	MAGEB1	0	0	NA
X	30304206	NR0B1	0	0	0
X	30558809	TASL	0	0.102564103	0
X	30653359	GK	0.029411765	0.025	0.05
X	30827442	TAB3	0.055555556	0.073170732	0
X	31097677	DMD	0.138888889	0	0.5
X	34129752	FAM47A	0	0	0.25
X	34627075	TMEM47	0.027777778	0	0.05
X	34942796	FAM47B	NA	0	NA
X	35798342	MAGEB16	0	0	NA
X	35919734	CFAP47	0.03125	0	0
X	37008366	FAM47C	NA	0	NA
X	37349309	PRRG1	0	0	0.119047619
X	37571569	LANCL3	0.064516129	0.05	0
X	37685791	XK	0	0	0
X	37780018	CYBB	0.147058824	0.076923077	0.1
X	37836757	DYNLT3	0.028571429	0.075	0.048780488
X	38006553	SYTL5	0	0.0625	0
X	38149336	SRPX	0	0	0
X	38269163	RPGR	0	0	0.047619048
X	38327598	OTC	0	0	0
X	38561542	TSPAN7	0.194444444	0	0.142857143
X	38801440	MID1IP1	0.055555556	0.055555556	0
X	40049815	BCOR	0	0.12195122	0.047619048
X	40579372	ATP6AP2	0.117647059	0.025	0.157894737
X	40623428	MPC1L	0	0	0
X	40626921	CXorf38	0.121212121	0.425	0.105263158
X	40648305	MED14	0.114285714	0.390243902	0.261904762
X	41085445	USP9X	0.166666667	0.317073171	0.30952381
X	41333348	DDX3X	0.483870968	0.486486486	0.5
X	41447343	NYX	0	0	0
X	41514934	CASK	0.055555556	0	0.048780488
X	41688973	GPR34	0.076923077	0.033333333	0.071428571
X	41724181	GPR82	0	0.142857143	0
X	43654907	MAOA	0.088235294	0	0.024390244
X	43766610	MAOB	0.114285714	0	0.12195122
X	43948776	NDP	0	0	0
X	44147872	EFHC2	0	0.073170732	0
X	44523639	FUNDC1	0.035714286	0.216216216	0
X	44844021	DUSP21	NA	0	NA
X	44873188	KDM6A	0.342857143	0.55	0.341463415
X	45148373	DIPK2B	0.272727273	0	0.275
X	46447292	KRBOX4	0	0	0
X	46497725	ZNF674	0.03030303	0.027777778	0.028571429
X	46573765	CHST7	0.033333333	0.028571429	0.028571429
X	46599251	SLC9A7	0	0.075	0.024390244
X	46837043	RP2	0	0.026315789	0
X	46912276	JADE3	0	0.025641026	0
X	47078355	RGN	0.03125	0	0.026315789
X	47142071	NDUFB11	0.041666667	0.074074074	0.035714286
X	47145221	RBM10	0.03125	0.027027027	0.057142857
X	47190861	UBA1	0.147058824	0.435897436	0.297297297
X	47217860	CDK16	0.090909091	0.228571429	0.147058824
X	47232866	USP11	0.066666667	0.111111111	0
X	47370578	ZNF157	0	0.027027027	0
X	47445178	ZNF41	0.03030303	0.102564103	0.025
X	47561205	ARAF	0	0.078947368	0
X	47571901	SYN1	0.129032258	0.054054054	0.121212121
X	47582408	TIMP1	0.148148148	0.064516129	0.137931034
X	47623172	CFP	0.032258065	0.162162162	0.034482759
X	47635520	ELK1	0	0.029411765	0.029411765
X	47651796	UXT	0	0.029411765	0.034482759
X	47836902	ZNF81	0.111111111	0.073170732	0.023809524
X	47974851	ZNF182	0.027777778	0.048780488	0
X	47983356	ZNF630	0	0.048780488	0.073170732
X	48186220	SSX5	NA	0	NA
X	48255392	SSX1	0	0	NA
X	48346427	SSX3	0	0	0
X	48458537	SLC38A5	0	0	0
X	48476021	FTSJ1	0	0.03030303	0
X	48508959	PORCN	0	0	0
X	48521799	EBP	0	0.043478261	0.083333333
X	48539714	TBC1D25	0	0	0
X	48574449	RBM3	0	0.2	0.136363636
X	48590042	WDR13	0.068965517	0.03125	0.0625
X	48676596	WAS	0	0.032258065	0
X	48695554	SUV39H1	0	0.121212121	0
X	48761747	GLOD5	0	0.083333333	0
X	48786540	GATA1	0	0	NA
X	48801377	HDAC6	0	0	0
X	48826513	ERAS	0	0	0
X	48831096	PCSK1N	NA	0	0
X	48890197	PQBP1	0	0.071428571	0
X	48893447	TIMM17B	0	0	0
X	48903180	SLC35A2	0	0	0
X	48913182	PIM2	0	0.038461538	0.076923077
X	48922024	OTUD5	0	0.029411765	0
X	48960982	KCND1	0	0	0
X	48973720	GRIPAP1	0.038461538	0.03030303	0
X	49028726	TFE3	0.035714286	0.0625	0
X	49053572	CCDC120	0	0.034482759	0
X	49071161	PRAF2	0.105263158	0.035714286	0.045454545
X	49074433	WDR45	0.068965517	0.057142857	0
X	49113407	GPKOW	0.107142857	0	0.033333333
X	49162564	MAGIX	0	0.035714286	0
X	49171898	PLP2	0	0.111111111	0
X	49174802	PRICKLE3	0	0	0
X	49187815	SYP	0	0.071428571	0
X	49205063	CACNA1F	0	0.034482759	0
X	49235470	CCDC22	0	0.096774194	0.034482759
X	49250438	FOXP3	0	0	0
X	49269793	PPP1R3F	0	0.171428571	0.028571429
X	49303646	GAGE10	0	0.04	0
X	49687447	PAGE1	NA	0	NA
X	49793653	PAGE4	0	0	0.034482759
X	49879484	USP27X	0	0.125	0.111111111
X	49922596	CLCN5	0.083333333	0.024390244	0.023809524
X	50190777	AKAP4	0	0	0
X	50202713	CCNB3	0.038461538	0	0
X	50365409	DGKK	0	0	0
X	50586796	SHROOM4	0.083333333	0	0.095238095
X	50910735	BMP15	0	0	0
X	51332231	NUDT10	0	0	0
X	51406948	EZHIP	NA	0	NA
X	51490011	NUDT11	0	0	0
X	51743442	GSPT2	0	0	0
X	51803007	MAGED1	0.029411765	0.102564103	0.051282051
X	52369021	XAGE2	NA	0	NA
X	52644061	SSX7	NA	0	NA
X	52862525	XAGE3	0	0	0
X	52926402	FAM156A	0	0.057142857	0
X	53048789	GPR173	0	0.033333333	0
X	53082367	TSPYL2	0.038461538	0.161290323	0
X	53094142	KANTR	0.114285714	0.225	0.12195122
X	53176277	KDM5C	0.088235294	0.475	0.230769231
X	53225828	IQSEC2	0	0.025	0
X	53374149	SMC1A	0.03125	0.333333333	0.108108108
X	53422690	RIBC1	0.090909091	0	0.0625
X	53431258	HSD17B10	0	0	0
X	53532096	HUWE1	0.027777778	0.024390244	0.047619048
X	53936676	PHF8	0.058823529	0.052631579	0.025641026
X	54068324	FAM120C	0.028571429	0.051282051	0.075
X	54192823	WNK3	0	0.033333333	0
X	54440404	TSR2	0.068965517	0.133333333	0
X	54445454	FGD1	0.029411765	0.060606061	0.028571429
X	54530183	GNL3L	0.055555556	0.1	0.024390244
X	54748918	ITIH6	0.08	0	0.026315789
X	54807599	MAGED2	0.060606061	0.162162162	0.081081081
X	54920462	TRO	0.071428571	0	0
X	54932961	PFKFB1	0.058823529	0	0
X	55000363	APEX2	0.037037037	0.060606061	0.058823529
X	55009055	ALAS2	0.142857143	0.147058824	0
X	55075030	PAGE2B	0	0	0
X	55089018	PAGE2	0	0	0
X	55143102	VCF2	0	0.028571429	0
X	55220346	PAGE5	0	0	0
X	55258415	PAGE3	NA	0	0
X	55452127	MAGEH1	0	0.4	0
X	55484616	USP51	0	0	0
X	55717749	RRAGB	0.028571429	0.025	0.05
X	56232356	KLF8	0.029411765	0.076923077	0.026315789
X	56729241	NBDY	0.03030303	0.075	0
X	56818298	SPIN3	0	0.076923077	0.025641026
X	57118551	SPIN2B	0	0	0
X	57134530	SPIN2A	0	0	0
X	57286706	FAAH2	0.058823529	0.1	0
X	57592011	ZXDB	0	0	0
X	57677067	NLRP2B	0	0	0
X	57905430	ZXDA	0.047619048	0	0
X	63347228	SPIN4	0	0	0
X	63634967	ARHGEF9	0	0.051282051	0
X	64185117	AMER1	0	0.060606061	0.033333333
X	64224194	ASB12	0	0	0.032258065
X	64268081	MTMR8	0	0.025	0.024390244
X	64915802	ZC4H2	0.029411765	0.076923077	0
X	65034788	ZC3H12B	0.028571429	0.125	0
X	65438549	LAS1L	0.060606061	0.027027027	0
X	65588377	MSN	0.085714286	0.05	0.1
X	66021738	VSIG4	0.068965517	0.314285714	0.076923077
X	66162671	HEPH	0.03030303	0.057142857	0
X	66595637	EDA2R	0	0	0.028571429
X	67544021	AR	0.083333333	0	0.047619048
X	67949349	OPHN1	0.057142857	0.025	0.048780488
X	68498562	YIPF6	0.03030303	0.078947368	0.051282051
X	68647666	STARD8	0.028571429	0.024390244	0.095238095
X	68829021	EFNB1	0.032258065	0	0.028571429
X	69160851	PJA1	0.142857143	0	0
X	69504326	NALF2	0	0	0
X	69616067	EDA	0	0.025	0
X	70040542	AWAT2	0	0.111111111	0
X	70062457	OTUD6A	NA	0	NA
X	70133447	IGBP1	0.03030303	0.054054054	0
X	70177483	DGAT2L6	0	0.066666667	0
X	70234655	AWAT1	0	0	0
X	70258166	P2RY4	0.058823529	0	0
X	70268305	ARR3	0	0.038461538	0
X	70281118	PDZD11	0	0.066666667	0.03125
X	70282093	RAB41	0	0.035714286	0.033333333
X	70290104	KIF4A	0	0	0
X	70423031	GDPD2	0	0	0.037037037
X	70444835	DLG3	0	0.054054054	0
X	70528940	TEX11	0	0	0
X	70925579	SLC7A3	0	0	0
X	71056332	SNX12	0.1	0.028571429	0.027777778
X	71095851	FOXO4	0	0	0
X	71103889	CXorf65	0	0.068965517	0
X	71107404	IL2RG	0	0.25	0
X	71118543	MED12	0	0.027777778	0.028571429
X	71144821	NLGN3	0	0.078947368	0
X	71212811	GJB1	0	0	0
X	71239624	ZMYM3	0	0.03125	0
X	71254814	NONO	0.035714286	0.0625	0.090909091
X	71301750	ITGB1BP2	0	0	0
X	71366136	TAF1	0.085714286	0.025641026	0
X	71533087	OGT	0.060606061	0.135135135	0.052631579
X	71578437	GCNA	0	0.027777778	0.054054054
X	71615916	CXCR3	0	0	0
X	71910845	NHSL2	0.111111111	0.024390244	0.095238095
X	72127110	RTL5	0	0	0
X	72181353	PIN4	0.225806452	0.324324324	0.216216216
X	72204657	ERCC6L	0.035714286	0.228571429	0
X	72255679	RPS4X	0.2	0.470588235	0.171428571
X	72301638	CITED1	0	0	0
X	72329516	HDAC8	0.028571429	0.075	0.073170732
X	72578814	PHKA1	0	0	0
X	73212299	NAP1L2	0.1	0.153846154	0
X	73447053	CDX4	NA	NA	0
X	73563197	CHIC1	0	0.051282051	0.025
X	74304180	ZCCHC13	NA	0	NA
X	74421493	SLC16A2	0.029411765	0	0.025
X	74582976	RLIM	0.103448276	0	0.028571429
X	74732856	NEXMIF	0	0.051282051	0
X	75051048	ABCB7	0.060606061	0.081081081	0.025641026
X	75156388	UPRT	0	0.085714286	0.060606061
X	75368427	ZDHHC15	0.029411765	0	0.025641026
X	75782987	MAGEE2	0	NA	0
X	76173040	PBDC1	0	0.045454545	0
X	76427710	MAGEE1	0	0	0
X	77447389	FGF16	0	0	0
X	77504880	ATRX	0.111111111	0.073170732	0
X	77825747	MAGT1	0.034482759	0.083333333	0
X	77899440	COX7B	0.055555556	0	0.105263158
X	77910690	ATP7A	0.0625	0	0.027027027
X	77910739	PGK1	0.03125	0	0
X	77967949	PGAM4	NA	0	NA
X	78129748	TAF9B	0.04	0	0
X	78271468	CYSLTR1	0.066666667	0.051282051	0
X	78656068	RTL3	0	0	0
X	78747709	LPAR4	0	0	0
X	78945332	P2RY10	0	0.078947368	0
X	79144688	GPR174	0.03030303	0.179487179	0
X	79360384	ITM2A	0.129032258	0.083333333	0.166666667
X	80014753	TBX22	0	0	0
X	80335504	TENT5D	0	0	0
X	80669503	BRWD3	0.027777778	0.024390244	0
X	81113699	HMGN5	0.03125	0.025641026	0
X	81202102	SH3BGRL	0.111111111	0.125	0.119047619
X	83861126	CYLC1	NA	0	0
X	84058346	RPS6KA6	0	0.03125	0.025
X	84317874	HDX	0.027777778	0.024390244	0
X	85003877	APOOL	0.083333333	0.025	0.024390244
X	85092284	SATL1	0	0.03125	0
X	85243991	ZNF711	0.038461538	0	0.033333333
X	85277396	POF1B	0	0.025	0
X	85861180	CHM	0.138888889	0.175	0.073170732
X	86148451	DACH2	0	0	0
X	87517409	KLHL4	0.027777778	0.075	0.048780488
X	88747225	CPXCR1	0	0	0
X	91434595	PABPC5	0	0	0.038461538
X	91779261	PCDH11X	0.03030303	0	0
X	93670930	NAP1L3	0.038461538	0	0.037037037
X	93674013	FAM133A	0	0	0
X	96684712	DIAPH2	0.138888889	0.073170732	0.023809524
X	96883908	RPA4	0.0625	0.1	0
X	100291644	PCDH19	0.03030303	0	0
X	100584936	TNMD	0.15625	0	0
X	100627108	TSPAN6	0.090909091	0.043478261	0
X	100644195	SRPX2	0.235294118	0	0.1
X	100671783	SYTL4	0.114285714	0	0.05
X	100820391	CSTF2	0	0.027027027	0
X	100843324	NOX1	0	0	0
X	100913445	XKRX	0	0.03030303	0
X	100969708	ARL13A	0	0.055555556	0
X	101009346	TRMT2B	0.028571429	0.125	0.073170732
X	101078879	TMEM35A	0	0	0
X	101098188	CENPI	0.028571429	0	0.027027027
X	101219769	DRP2	0	0	0
X	101268253	TAF7L	0	0	0
X	101345661	TIMM8A	0	0	0
X	101349338	BTK	0.060606061	0.051282051	0.025641026
X	101390824	RPL36A	0	0.032258065	0
X	101391011	RPL36A-HNRNPH2	0.028571429	0.05	0.025641026
X	101393273	GLA	0.03030303	0.025641026	0.025641026
X	101408222	HNRNPH2	0.052631579	0.037037037	0.04
X	101418287	ARMCX4	0.055555556	0.073170732	0.047619048
X	101550547	ARMCX1	0.0625	0.055555556	0.095238095
X	101615118	ARMCX6	0	0	0
X	101622797	ARMCX3	0	0.055555556	0
X	101655281	ARMCX2	0.068965517	0.033333333	0.032258065
X	101882288	ZMAT1	0.088235294	0.051282051	0.051282051
X	102125679	TCEAL2	0	0.052631579	0
X	102140476	TCEAL6	0	0	NA
X	102153708	BEX5	0	0	0
X	102513682	TMSB15A	0	NA	NA
X	102599168	ARMCX5	0	0.125	0
X	102651092	GPRASP1	0.111111111	0.088235294	0.09375
X	102712445	GPRASP2	0.052631579	0	0
X	102712495	ARMCX5-GPRASP2	0.058823529	0.052631579	0.024390244
X	102720688	GPRASP3	0.058823529	0.052631579	0.024390244
X	102937272	RAB40AL	0	0	0
X	103062651	BEX1	0	0	0
X	103075810	NXF3	0	0	0
X	103215108	BEX4	0.111111111	0.043478261	0.166666667
X	103252995	TCEAL8	0	0	0
X	103309346	BEX2	0	0	0
X	103330229	TCEAL7	0	NA	0
X	103356489	TCEAL9	0	0	0.071428571
X	103376395	BEX3	NA	NA	0
X	103499130	RAB40A	0	0	0
X	103576231	TCEAL4	0.0625	0	0.088235294
X	103607451	TCEAL3	0	0.025641026	0
X	103628704	TCEAL1	0	0.055555556	0
X	103675496	MORF4L2	0	0.05	0
X	103710909	TMEM31	0	0	0
X	103773718	PLP1	0	0	0
X	103822327	RAB9B	0.03030303	0.058823529	0
X	103918896	TMSB15B	0	0	0.076923077
X	104011147	H2BW1	0	NA	NA
X	104039956	H2BW2	NA	0	NA
X	104099214	SLC25A53	0.088235294	0.05	0.027027027
X	104112131	ZCCHC18	0.055555556	0.03030303	0
X	104166453	FAM199X	0.09375	0	0.054054054
X	104250038	ESX1	NA	0	NA
X	104566199	IL1RAPL2	0	0	0
X	105218929	TEX13A	NA	0	NA
X	105822539	NRK	0	0	0.057142857
X	106032435	SERPINA7	0	0	0
X	106168305	PWWP3B	0.032258065	0	0.025641026
X	106611930	RADX	0	0.055555556	0
X	106693794	RNF128	0	0	0.026315789
X	106802673	TBC1D8B	0.057142857	0.054054054	0
X	106813871	MORC4	0.142857143	0.051282051	0.025
X	106900063	RIPPLY1	0	0	0
X	106900164	CLDN2	0	0	0.026315789
X	107052095	RBM41	0.027777778	0.024390244	0.023809524
X	107123427	NUP62CL	0	0.026315789	0
X	107206611	DNAAF6	0	0	NA
X	107449652	FRMPD3	0	0.048780488	0
X	107628428	PRPS1	0	0.111111111	0
X	107713221	TSC22D3	0.088235294	0.052631579	0.073170732
X	107774899	NCBP2L	0	0	0
X	107825755	MID2	0.114285714	0.025641026	0.024390244
X	107980864	TEX13B	NA	0	0
X	108044970	VSIG1	0	0.05	0
X	108084207	PSMD10	0	0.027777778	0
X	108091668	ATG4A	0	0.027027027	0
X	108155607	COL4A6	0	0	0
X	108439838	COL4A5	0.027777778	0	0.025
X	108719946	IRS4	0	0	0
X	109372906	GUCY2F	0	0	0
X	109535781	NXT2	0	0.03030303	0
X	109623700	KCNE5	0	0	0
X	109624244	ACSL4	0.027777778	0	0.048780488
X	110002631	TMEM164	0.111111111	0.024390244	0.023809524
X	110194186	AMMECR1	0.027777778	0.051282051	0
X	110346103	GNG5B	0	0	0
X	110358848	RTL9	0.029411765	0	0
X	110520896	CRIPTO3	0	NA	0
X	110673856	CHRDL1	0.371428571	0	0.25
X	110944285	PAK3	0.028571429	0.052631579	0.025
X	111245099	CAPN6	0.074074074	0	0.103448276
X	111293779	DCX	0.04	0	0
X	111511645	SERTM2	0	NA	0
X	111665811	ALG13	0.166666667	0.341463415	0.023809524
X	111768011	TRPC5	0.03030303	0.105263158	0.025641026
X	111876051	TRPC5OS	0	0	0
X	112083016	RTL4	0	0.035714286	0
X	112630648	LHFPL1	0	0	0
X	112774503	AMOT	0.055555556	0.025	0.047619048
X	114584078	HTR2C	0	0	0
X	115003975	IL13RA2	0	0	0
X	115110616	LRCH2	0	0	0.05
X	115189410	RBMXL3	0	0	0
X	115289715	LUZP4	0	0	0
X	115561174	PLS3	0.171428571	0.032258065	0.243902439
X	116170744	AGTR2	NA	0	0
X	116436606	SLC6A14	0	0	0
X	117897813	KLHL13	0	0	0.075
X	118346073	WDR44	0.027777778	0.097560976	0.023809524
X	118495815	DOCK11	0.083333333	0.146341463	0.023809524
X	118632375	RBBP8P1	0.071428571	0	0
X	118727133	IL13RA1	0.057142857	0.025	0
X	118823824	ZCCHC12	0	0	0
X	118974614	LONRF3	0.058823529	0.051282051	0.075
X	119072993	CT47C1	NA	0.25	0
X	119078635	KIAA1210	0	0	0
X	119236245	PGRMC1	0.090909091	0	0.105263158
X	119399336	SLC25A43	0	0.048780488	0.05
X	119468422	SLC25A5	0	0	0
X	119474802	UBE2A	0.114285714	0.075	0.024390244
X	119538149	STEEP1	0.066666667	0.058823529	0
X	119588337	NKRF	0	0.117647059	0
X	119615724	SEPTIN6	0.083333333	0.43902439	0.024390244
X	119758588	SOWAHD	0	0.1	0
X	119786504	RPL39	0	0	0.03125
X	119834022	UPF3B	0.058823529	0.075	0
X	119870475	RNF113A	0	0	0
X	119871832	NDUFA1	0.105263158	0	0.047619048
X	119895837	AKAP14	0	0.037037037	0
X	119920672	NKAP	0.028571429	0	0
X	119942834	RHOXF1P3	0.03125	0	0.027777778
X	120109051	RHOXF1	0.142857143	0.025	0.024390244
X	120250752	ZBTB33	0.068965517	0.028571429	0.028571429
X	120258650	TMEM255A	0	0	0
X	120362085	ATP1B4	0.1	0	0.078947368
X	120426148	LAMP2	0.027777778	0.048780488	0.071428571
X	120505920	CUL4B	0.083333333	0.024390244	0.047619048
X	120594010	MCTS1	0.028571429	0.025	0.048780488
X	120625674	C1GALT1C1	0	0	0
X	120872607	CT47B1	NA	NA	0
X	121047610	GLUD2	0.083333333	0	0
X	123184153	GRIA3	0	0.026315789	0.024390244
X	123600561	THOC2	0	0	0.025
X	123859712	XIAP	0.03030303	0.051282051	0.026315789
X	123960212	STAG2	0.111111111	0.024390244	0.047619048
X	124227868	SH2D1A	0	0.170731707	0
X	124246249	TEX13D	0	0	0
X	124375903	TENM1	0.027777778	0.073170732	0.047619048
X	125319871	TEX13C	0	0	0
X	126163499	DCAF12L2	0	0	0
X	126819729	PRR32	0	0	0
X	128050962	ACTRT1	0	NA	NA
X	129446501	SMARCA1	0.027777778	0	0.047619048
X	129539849	OCRL	0.029411765	0	0.051282051
X	129645259	APLN	0	0	0.111111111
X	129738949	XPNPEP2	0	0.054054054	0
X	129779949	SASH3	0.060606061	0.157894737	0
X	129803288	ZDHHC9	0.029411765	0.052631579	0
X	129906121	UTP14A	0.032258065	0	0
X	129981107	BCORL1	0	0	0
X	130063955	ELF4	0.027777778	0	0
X	130124666	AIFM1	0	0.028571429	0.121212121
X	130171962	RAB33A	0	0	0
X	130202707	ZNF280C	0.027777778	0	0
X	130339888	SLC25A14	0	0	0
X	130379449	GPR119	0	0	0
X	130401987	RBMX2	0.035714286	0.03125	0
X	130622325	ENOX2	0.083333333	0	0.023809524
X	131058346	ARHGAP36	0	0	0
X	131273506	IGSF1	0.029411765	0	0.027777778
X	132023302	STK26	0	0.025	0
X	132076990	FRMD7	0	0	0.047619048
X	132203024	RAP2C	0.033333333	0.027027027	0.027777778
X	132369320	MBNL3	0.142857143	0.125	0.024390244
X	132626015	HS6ST2	0.032258065	0	0.025
X	133023168	USP26	0	0	0
X	133216662	TFDP3	0	NA	NA
X	133300103	GPC4	0.029411765	0	0
X	133535745	GPC3	0.083333333	0	0.073170732
X	134237047	CCDC160	0	0	0
X	134373288	PHF6	0	0.052631579	0.027027027
X	134460165	HPRT1	0	0	0
X	134565838	PLAC1	0	0	0
X	134769566	PABIR2	0	0	0
X	134796395	PABIR3	0.033333333	0	0
X	134887632	MOSPD1	0	0.052631579	0.054054054
X	134990991	SMIM10	0	0	0
X	135020513	RTL8B	0	0	0
X	135032355	RTL8C	0	NA	0
X	135050932	RTL8A	0	0	0
X	135059685	SMIM10L2B-AS1	0.041666667	0	0.038461538
X	135094985	SMIM10L2B	0	NA	0
X	135156540	CT55	0	0	0
X	135248590	ZNF75D	0.085714286	0.125	0.048780488
X	135344796	ZNF449	0	0.032258065	0
X	135421944	SMIM10L2A	0	0	0.037037037
X	135520659	INTS6L	0.028571429	0.076923077	0.024390244
X	135713639	CT45A1	NA	0	NA
X	135881063	CT45A10	0	NA	NA
X	135890182	SAGE1	0	0	NA
X	135960588	MMGT1	0.047619048	0	0.043478261
X	135973841	SLC9A6	0.060606061	0.027777778	0
X	136146702	FHL1	0.25	0.081081081	0.285714286
X	136213220	MAP7D3	0.114285714	0.052631579	0.073170732
X	136300963	ADGRG4	0.034482759	0	0
X	136487947	BRS3	0	0	0
X	136497079	HTATSF1	0.03030303	0.028571429	0.055555556
X	136532215	VGLL1	0	0	0
X	136648158	CD40LG	0.057142857	0.1	0
X	136665547	ARHGEF6	0.222222222	0.073170732	0.142857143
X	136848004	RBMX	0.027777778	0.073170732	0.047619048
X	137023929	GPR101	0	0	0
X	137566127	ZIC3	NA	0	NA
X	138614727	FGF13	0.111111111	0	0.047619048
X	139530739	F9	0	0	0
X	139581770	MCF2	0.03030303	0	0
X	139726346	ATP11C	0.111111111	0.12195122	0.048780488
X	139955728	CXorf66	0	0	0
X	140091678	HAPSTR2	NA	0	NA
X	140502985	SOX3	0	0	0
X	141002594	SPANXB1	NA	NA	0
X	141111605	LDOC1	0	0.025641026	0
X	141838316	MAGEC3	0	0	0
X	141903894	MAGEC1	NA	0	NA
X	142202342	MAGEC2	0	NA	NA
X	143025928	SPANXN4	0	0	0
X	143508735	SPANXN3	0	0	0
X	143622790	SLITRK4	0.038461538	0	0.09375
X	143711955	SPANXN2	0	0	0
X	143884071	UBE2NL	0	0	0
X	145247503	SPANXN1	0	0	0
X	145817829	SLITRK2	0	NA	0
X	147911919	FMR1	0.083333333	0.048780488	0.023809524
X	147981337	FMR1NB	0	0	0
X	148500617	AFF2	0.028571429	0	0.029411765
X	149476988	IDS	0.083333333	0.048780488	0.048780488
X	149540355	EOLA1	0	0.03125	0
X	149596556	TMEM185A	0.028571429	0.025	0
X	149688228	MAGEA11	0	0	0
X	149881141	MAGEA8	0	0.25	0
X	149929527	EOLA2	0	0	0
X	150361422	MAMLD1	0.055555556	0.024390244	0.023809524
X	150568417	MTM1	0	0	0.048780488
X	150692971	MTMR1	0.085714286	0.025	0
X	150766336	CD99L2	0.057142857	0	0.048780488
X	150980509	HMGB3	0	0.05	0
X	151176584	GPR50	0	0	0
X	151396515	VMA21	0.121212121	0.052631579	0.108108108
X	151563675	PASD1	0	0	0
X	151694607	PRRG3	0	0	0
X	151716035	FATE1	0	0	0
X	151734746	CNGA2	0	0	0
X	151912495	MAGEA4	NA	0	0
X	151953124	GABRE	0.055555556	0	0.023809524
X	152133310	MAGEA10	0	0	0
X	152166234	GABRA3	0.03030303	0	0
X	152637895	GABRQ	NA	0	0
X	152727484	CSAG1	0	0	0
X	152733757	MAGEA12	0	0	0
X	152826994	CETN2	0.045454545	0.090909091	0
X	152830967	NSDHL	0	0	0
X	152898067	ZNF185	0.083333333	0.097560976	0
X	152988824	PNMA5	0	0	0
X	153056409	PNMA3	0	0.027027027	0
X	153072454	PNMA6A	0.04	0	0
X	153179284	MAGEA1	NA	0	NA
X	153317680	PNMA6F	NA	0.25	NA
X	153334147	ZNF275	0.057142857	0.048780488	0.025641026
X	153395639	PNMA6E	0	0	NA
X	153411472	ZFP92	0	0.025641026	0.027027027
X	153444473	TREX2	0	0.025641026	0
X	153447668	HAUS7	0	0.025641026	0
X	153494980	BGN	0.029411765	0	0
X	153517642	ATP2B3	0	0	0
X	153587925	CCNQ	0	0.027027027	0
X	153642492	DUSP9	NA	0	0
X	153669733	PNCK	0	0	0
X	153687926	SLC6A8	0.029411765	0.028571429	0.025641026
X	153700492	BCAP31	0	0.027027027	0
X	153724856	ABCD1	0.0625	0.026315789	0.027027027
X	153764196	PLXNB3	0	0	0
X	153776412	SRPK3	0	0	0.03030303
X	153785766	IDH3G	0	0.083333333	0.027027027
X	153793516	SSR4	0	0.03125	0.03125
X	153802166	PDZD4	0.1	0.085714286	0.043478261
X	153861514	L1CAM	0	0	0
X	153902531	AVPR2	0	0	0
X	153907367	ARHGAP4	0.085714286	0.125	0.128205128
X	153929225	NAA10	0.1	0.382352941	0.142857143
X	153935269	RENBP	0.03030303	0	0
X	153947557	HCFC1	0.103448276	0.151515152	0.176470588
X	153972754	TMEM187	0.034482759	0.085714286	0
X	154010506	IRAK1	0	0	0.054054054
X	154021573	MECP2	0.117647059	0.025	0.048780488
X	154144243	OPN1LW	NA	0	NA
X	154271265	TEX28	NA	0	NA
X	154295795	TKTL1	0	0.078947368	0.034482759
X	154348524	FLNA	0.121212121	0.105263158	0.230769231
X	154379273	EMD	0	0	0
X	154389955	RPL10	0.066666667	0.028571429	0.027777778
X	154401236	DNASE1L1	0.066666667	0.029411765	0.027777778
X	154411524	TAFAZZIN	0.04	0.107142857	0
X	154428633	ATP6AP1	0.032258065	0	0.028571429
X	154436913	GDI1	0.037037037	0	0
X	154444141	FAM50A	0	0	0
X	154458281	PLXNA3	0	0	0
X	154477775	LAGE3	0	0.090909091	0.047619048
X	154483717	UBL4A	0.083333333	0	0
X	154487306	SLC10A3	0	0.035714286	0
X	154506159	FAM3A	0	0.111111111	0.054054054
X	154517825	G6PD	0	0.055555556	0
X	154541199	IKBKG	0	0.0625	0
X	154651972	CTAG2	0	0	0
X	154675249	GAB3	0.088235294	0.025641026	0
X	154762742	DKC1	0.037037037	0.057142857	0.058823529
X	154778684	MPP1	0	0.081081081	0
X	154823348	SMIM9	0.04	0	0
X	154835788	F8	0.060606061	0.054054054	0.256410256
X	155025980	FUNDC2	0.064516129	0.108108108	0.052631579
X	155061622	CMC4	0	0	0.060606061
X	155064034	MTCP1	0.032258065	0.026315789	0
X	155071420	BRCC3	0.033333333	0.026315789	0
X	155197007	VBP1	0.034482759	0.083333333	0
X	155258235	RAB39B	0	0.064516129	0
X	155276211	CLIC2	0.28125	0.055555556	0.263157895
X	155489011	TMLHE	0.03030303	0.052631579	0.051282051
X	155612572	SPRY3	0.029411765	0.025641026	0.075
X	155881345	VAMP7	0	0.105263158	0.025
X	155997696	IL9R	0	0.026315789	0
