# Supplementary material for: X chromosome inactivation across primary human tissues is mostly complete, with significant implications for genetic and clinical studies
Source: BMC Genomics. 2025 Nov 24;26:1142. doi: 10.1186/s12864-025-12352-9 (PMC12751988; doi:10.1186/s12864-025-12352-9)
Supplement: Supplementary file 3 — Supplementary Material 3. [file 12864_2025_12352_MOESM3_ESM.xlsx]

## Sheet: Additional file 3
Additional file 3. Gene counts by XCI status per tissue.
XCI Status	Adipose	Blood	Muscle
Completely Silenced	348	341	382
Mostly Silenced	315	327	281
Variably Escaped	20	29	19
Mostly Escaped	2	10	3
Completely Escaped	1	1	0
Total	727	727	727
